# Supplementary material for: The 2SP Site Mutation in the Bovine Natural Resistance-Associated Macrophage 1 Promoter Exhibits Antituberculosis Potential
Source: Int J Mol Sci. 2025 Apr 29;26(9):4229. doi: 10.3390/ijms26094229 (PMC12071736; doi:10.3390/ijms26094229)
Supplement: Supplementary file 1 [file ijms-26-04229-s001.zip]

Archive with 1 entries (1 files):
- ijms-3515185-supplementary.pdf
